# Supplementary material for: Effectiveness of BNT162b2 Vaccine for Preventing COVID-19-Related Hospitalizations: A Test-Negative Case–Control Study
Source: Vaccines (Basel). 2024 Jun 13;12(6):657. doi: 10.3390/vaccines12060657 (PMC11209557; doi:10.3390/vaccines12060657)
Supplement: Supplementary file 1 [file vaccines-12-00657-s001.zip]

Archive with 1 entries (1 files):
- vaccines-3003313-supplementary.pdf
